# Supplementary material for: Therapeutic Drug Monitoring of Elexacaftor, Tezacaftor, and Ivacaftor in Adult People with Cystic Fibrosis
Source: J Pers Med. 2024 Oct 17;14(10):1065. doi: 10.3390/jpm14101065 (PMC11508966; doi:10.3390/jpm14101065)
Supplement: Supplementary file 1 [file jpm-14-01065-s001.zip]

Archive with 1 entries (1 files):
- jpm-3201149-supplementary.pdf
